# Supplementary material for: Differential stability of bacterial photosynthetic apparatus of Rhodobacter alkalitolerans strain JA916T under alkaline and light environment
Source: Front Microbiol. 2024 Mar 14;15:1360650. doi: 10.3389/fmicb.2024.1360650 (PMC10977657; doi:10.3389/fmicb.2024.1360650)
Supplement: Supplementary file 1 [file Data_Sheet_1.zip]

Archive with 8 entries (8 files):
- fmicb.2024.1360650/Data Sheet 1.pdf
- fmicb.2024.1360650/Data Sheet 1.zip
- fmicb.2024.1360650/Image 1.tif
- fmicb.2024.1360650/Image 2.tif
- fmicb.2024.1360650/Image 3.tif
- fmicb.2024.1360650/Image 4.tif
- fmicb.2024.1360650/Image 5.tif
- fmicb.2024.1360650/Table 1.pdf
